# Supplementary material for: Optimizing Ultrasonic-Assisted Extraction Process of Paralepista flaccida: A Comparative Study of Antioxidant, Anticholinesterase, and Antiproliferative Activities via Response Surface Methodology and Artificial Neural Network Modeling
Source: Molecules. 2025 Aug 8;30(16):3317. doi: 10.3390/molecules30163317 (PMC12388841; doi:10.3390/molecules30163317)
Supplement: Supplementary file 1 [file molecules-30-03317-s001.zip]

Archive with 1 entries (1 files):
- molecules-3815812-supplementary.pdf
